# Supplementary material for: NLRP3 Deficiency Protects Against Intermittent Hypoxia-Induced Neuroinflammation and Mitochondrial ROS by Promoting the PINK1-Parkin Pathway of Mitophagy in a Murine Model of Sleep Apnea
Source: Front Immunol. 2021 Feb 24;12:628168. doi: 10.3389/fimmu.2021.628168 (PMC7943742; doi:10.3389/fimmu.2021.628168)
Supplement: Supplementary file 3 [file DataSheet_1.zip]

Archive with 4 entries (3 files):
- Figure 1/Caspase-1 p20.Tif
- Figure 1/GAPDH.tif
- Figure 1/NLRP3.Tif
- Figure 1/
