# Supplementary material for: NLRP3 Deficiency Protects Against Intermittent Hypoxia-Induced Neuroinflammation and Mitochondrial ROS by Promoting the PINK1-Parkin Pathway of Mitophagy in a Murine Model of Sleep Apnea
Source: Front Immunol. 2021 Feb 24;12:628168. doi: 10.3389/fimmu.2021.628168 (PMC7943742; doi:10.3389/fimmu.2021.628168)
Supplement: Supplementary file 4 [file DataSheet_2.zip]

Archive with 6 entries (5 files):
- Figure 3/Beclin-1.Tif
- Figure 3/GAPDH.tif
- Figure 3/LC3.tif
- Figure 3/Parkin.tif
- Figure 3/TOM20.tif
- Figure 3/
