# Supplementary material for: NLRP3 Deficiency Protects Against Intermittent Hypoxia-Induced Neuroinflammation and Mitochondrial ROS by Promoting the PINK1-Parkin Pathway of Mitophagy in a Murine Model of Sleep Apnea
Source: Front Immunol. 2021 Feb 24;12:628168. doi: 10.3389/fimmu.2021.628168 (PMC7943742; doi:10.3389/fimmu.2021.628168)
Supplement: Supplementary file 5 [file DataSheet_3.zip]

Archive with 14 entries (11 files):
- Figure 4/
- Figure 4/Figure 4A/
- Figure 4/Figure 4A/ASC.Tif
- Figure 4/Figure 4A/Caspase-1.Tif
- Figure 4/Figure 4A/GAPDH.Tif
- Figure 4/Figure 4A/NLRP3.Tif
- Figure 4/Figure 4C/
- Figure 4/Figure 4C/ATG5.Tif
- Figure 4/Figure 4C/ATG7.Tif
- Figure 4/Figure 4C/GAPDH.Tif
- Figure 4/Figure 4C/LC3.Tif
- Figure 4/Figure 4C/P62.Tif
- Figure 4/Figure 4C/PINK1.Tif
- Figure 4/Figure 4C/Parkin.Tif
