# Supplementary material for: NLRP3 Deficiency Protects Against Intermittent Hypoxia-Induced Neuroinflammation and Mitochondrial ROS by Promoting the PINK1-Parkin Pathway of Mitophagy in a Murine Model of Sleep Apnea
Source: Front Immunol. 2021 Feb 24;12:628168. doi: 10.3389/fimmu.2021.628168 (PMC7943742; doi:10.3389/fimmu.2021.628168)
Supplement: Supplementary file 6 [file DataSheet_4.zip]

Archive with 11 entries (8 files):
- Figure 5/
- Figure 5/Figure 5A/
- Figure 5/Figure 5A/ASC.Tif
- Figure 5/Figure 5A/Caspase-1.Tif
- Figure 5/Figure 5A/GAPDH.Tif
- Figure 5/Figure 5A/NLRP3.tif
- Figure 5/Figure 5F/
- Figure 5/Figure 5F/BCL-2.Tif
- Figure 5/Figure 5F/Bax.Tif
- Figure 5/Figure 5F/Caspase-3.Tif
- Figure 5/Figure 5F/GAPDH.Tif
