# Supplementary material for: NLRP3 Deficiency Protects Against Intermittent Hypoxia-Induced Neuroinflammation and Mitochondrial ROS by Promoting the PINK1-Parkin Pathway of Mitophagy in a Murine Model of Sleep Apnea
Source: Front Immunol. 2021 Feb 24;12:628168. doi: 10.3389/fimmu.2021.628168 (PMC7943742; doi:10.3389/fimmu.2021.628168)
Supplement: Supplementary file 8 [file DataSheet_6.zip]

Archive with 10 entries (7 files):
- Figure 7/
- Figure 7/Figure 7E/
- Figure 7/Figure 7E/Bax.Tif
- Figure 7/Figure 7E/Bcl-2.tif
- Figure 7/Figure 7E/Caspase-3.Tif
- Figure 7/Figure 7E/GAPDH.Tif
- Figure 7/Figure 7F/
- Figure 7/Figure 7F/ASC.Tif
- Figure 7/Figure 7F/Caspase-1.Tif
- Figure 7/Figure 7F/GAPDH.Tif
