# Supplementary material for: NLRP3 Deficiency Protects Against Intermittent Hypoxia-Induced Neuroinflammation and Mitochondrial ROS by Promoting the PINK1-Parkin Pathway of Mitophagy in a Murine Model of Sleep Apnea
Source: Front Immunol. 2021 Feb 24;12:628168. doi: 10.3389/fimmu.2021.628168 (PMC7943742; doi:10.3389/fimmu.2021.628168)
Supplement: Supplementary file 9 [file DataSheet_7.zip]

Archive with 9 entries (8 files):
- Figure 8/
- Figure 8/ATG5.Tif
- Figure 8/ATG7.Tif
- Figure 8/Beclin-1.tif
- Figure 8/GAPDH.Tif
- Figure 8/LC3.Tif
- Figure 8/P62.Tif
- Figure 8/PINK1.Tif
- Figure 8/Parkin.Tif
